# Supplementary material for: Coral Mucus Microbial Community Change and Resistant Strategy Under UV Radiation: A Case from Porites sp. and Favites sp. Mucus Microbiome
Source: Microorganisms. 2026 Jun 9;14(6):1296. doi: 10.3390/microorganisms14061296 (PMC13304099; doi:10.3390/microorganisms14061296)
Supplement: Supplementary file 1 [file microorganisms-14-01296-s001.zip]

Archive with 1 entries (1 files):
- microorganisms-4271134-supplementary.pdf
